# Supplementary material for: Evolution of TRIM5 and TRIM22 in Bats Reveals a Complex Duplication Process
Source: Viruses. 2022 Feb 8;14(2):345. doi: 10.3390/v14020345 (PMC8879501; doi:10.3390/v14020345)
Supplement: Supplementary file 1 [file viruses-14-00345-s001.zip]

Archive with 2 entries (2 files):
- Figure S1-╥╤╫¬╡╡.pdf
- Table S1.pdf
